# Supplementary material for: Uncovering the Chemical Composition and Biological Potentials of Bupleurum lancifolium Hornem. from Jordan
Source: Molecules. 2024 Jun 8;29(12):2730. doi: 10.3390/molecules29122730 (PMC11206654; doi:10.3390/molecules29122730)
Supplement: Supplementary file 1 [file molecules-29-02730-s001.zip]

Archive with 1 entries (1 files):
- molecules-3033341-supplementary.pdf
